# Supplementary material for: Implementing DASH-Aligned Meals and Self-Measured Blood Pressure to Reduce Hypertension at Senior Centers: A RE-AIM Analysis
Source: Nutrients. 2022 Nov 18;14(22):4890. doi: 10.3390/nu14224890 (PMC9699075; doi:10.3390/nu14224890)
Supplement: Supplementary file 1 [file nutrients-14-04890-s001.zip]

Archive with 1 entries (1 files):
- nutrients-2000884-supplementary.pdf
